# Supplementary material for: IL1B Polymorphism (rs1143634) and IL-1β Plasma Concentration as Predictors of Nutritional Disorders and Prognostic Factors in Multiple Myeloma Patients
Source: Cancers (Basel). 2024 Mar 24;16(7):1263. doi: 10.3390/cancers16071263 (PMC11011170; doi:10.3390/cancers16071263)
Supplement: Supplementary file 1 [file cancers-16-01263-s001.zip]

Archive with 1 entries (1 files):
- cancers-2896138-supplementary.pdf
